# Supplementary material for: Quinolinic acid as trigger/biomarker of dysosmia/dysgeusia in patients with acute coronavirus disease 2019: A retrospective case-control study
Source: Brain Behav Immun Health. 2026 Jan 12;52:101175. doi: 10.1016/j.bbih.2026.101175 (PMC12861190; doi:10.1016/j.bbih.2026.101175)
Supplement: Multimedia component 1 [file mmc1.xlsx]

## Sheet: Supplementary Table 1
Supplementary Table S1. Details of Trp metabolites in patients with COVID-19 with and without dysosmia/dysgeusia
Group	Patient ID	pdo	Severity of COVID-19	Serotonin (5-HT), ng/mL	Kynurenine (Kyn), ng/mL	Tryptophan (Trp), μg/mL	KTR (Kny/Trp)×10＊3	Kynurenic acid (KYNA), nM	Quinolinic acid (QUIA), nM
A	A-1 (41, F)	5	moderate grade I	99.6637	477.126	7.70721	61.885	41.3505	602.424
	A-2 (51, F)	5	mild	70.3711	692.546	10.2342	67.698	58.7743	865.361
	A-3 (53, M)	6	moderate grade I	8.16911	610.075	10.7821	56.594	64.6658	684.6
	A-4 (51, M)	9	moderate grade II	78.1154	530.177	10.6395	49.829	76.411	346.048
	A-5 (50, M)	4	moderate grade I	64.1519	838.967	9.45194	88.78	55.0014	677.174
	A-6 (45, F)	7	moderate grade I	55.0051	777.36	11.1259	69.844	63.7664	528.649
	A-7 (51, M)	5	moderate grade I	115.825	1225.38	11.3151	108.25	100.259	719.262
	A-8 (24, M)	5	mild	104.959	588.67	11.3151	52.003	97.8922	578.074
	A-9 (52, F)	5	moderate grade I	68.9747	503.761	8.37884	60.115	107.59	559.381
	A-10 (52, F)	5	mild	72.6193	479.167	8.42155	56.909	49.6427	517.911
	A-11 (59, F)	6	mild	15.4294	1763.47	4.59383	384.2	564.971	11909.1
	A-12 (43, F)	3	mild	64.1963	549.064	8.31782	69.599	63.9943	570.694
	A-13 (64, M)	0	moderate grade II	358.88	638.685	11.2609	56.721	91.0806	506.602
	A-14 (70, F)	3	mild	13.7959	937.944	8.90457	105.39	157.952	787.344
	A-15 (64, F)	5	mild	88.0763	998.584	7.8887	126.56	90.2284	886.406
	A-16 (60, M)	2	mild	106.939	547.612	12.3056	44.485	108.492	600.328
	A-17 (65, M)	1	mild	131.897	639.296	7.57883	84.34	84.3032	523.385
	A-18 (48, M)	6	moderate grade I	97.6446	644.823	9.95199	64.806	98.5357	492.347
	A-19 (75, F)	2	mild	112.359	830.355	13.8892	59.78	83.0779	855.977
	A-20 (74, F)	7	moderate grade I	48.5949	942.396	12.6884	74.263	119.732	1262.88
	A-21 (30, F)	1	mild	167.127	434.638	9.85479	44.126	71.4684	427.955
	A-22 (67, M)	6	moderate grade II	38.0459	412.726	6.37128	64.793	66.9787	614.823
	A-23 (40, F)	3	mild	102.819	504.989	10.2909	49.076	45.58	306.22
	A-24 (61, F)	10	moderate grade I	78.0265	580.643	9.55475	60.8	73.1	146.131
	A-25 (47, F)	9	mild	38.4315	239.583	5.91926	40.47	11.8	100.39
	A-26 (35, F)	2	mild	163.458	438.036	7.42214	59.04	38.78	415.496
Mean	52.77 (M:F=10:16)	4.69	M:GⅠ:GⅡ=14:9:3	90.91	685.62	9.468	79.245	95.59	1018.65
SD				68.2589	308.355	2.17921	65.5474	100.303	2234
Group	Patient ID	pdo	Severity of COVID-19	Serotonin (5-HT), ng/mL	Kynurenine (Kyn), ng/mL	Tryptophan (Trp), μg/mL	KTR (Kny/Trp)×10＊3	Kynurenic acid (KYNA), nM	Quinolinic acid (QUIA), nM
B	B-1 (25, M)	5	moderate grade I	88.7096	524.568	9.54535	54.929	86.1927	653.207
	B-2 (70, M)	0	mild	68.5074	443.663	10.0734	44.058	77.0651	294.957
	B-3 (23, M)	3	mild	43.8393	613.114	23.4581	26.134	83.871	311.994
	B-4 (51, M)	4	mild	113.105	420.053	10.0857	41.63	76.7377	439.641
	B-5 (50, F)	4	mild	91.0439	654.719	8.61291	76.042	73.344	546.554
	B-6 (44, F)	3	mild	11.4673	674.018	9.48688	71.024	81.9811	366.033
	B-7 (57, M)	4	moderate grade I	50.113	699.698	11.6462	60.06	120.581	256.787
	B-8 (66, F)	7	moderate grade II	26.2028	637.838	8.27417	77.127	199.549	998.307
	B-9 (69, M)	5	moderate grade I	84.2617	784.312	10.4502	75.054	193.132	876.355
	B-10 (31, F)	3	mild	80.5399	455.957	10.8295	42.102	89.0027	504.094
	B-11 (32, M)	2	moderate grade I	70.8403	695.139	16.7127	41.6	120.587	722.095
	B-12 (45, F)	7	moderate grade I	59.5785	503.269	10.2905	48.909	87.0409	167.981
	B-13 (74, F)	1	mild	91.1105	869.637	16.6933	52.105	116.787	455.187
	B-14 (75, M)	4	moderate grade II	90.2729	434.082	14.6581	29.61	110.907	452.081
	B-15 (23, F)	4	mild	92.9518	697.191	10.2509	68.019	80.4882	681.341
	B-16 (58, M)	3	mild	61.4869	792.857	11.7445	67.535	92.5395	541.17
	B-17 (60, M)	1	mild	89.8569	1164.43	13.4447	86.639	119.059	784.151
	B-18 (61, M)	1	mild	123.134	524.404	7.51753	69.734	64.2938	203.085
	B-19 (77, F)	5	moderate grade II	21.0991	335.985	10.4839	32.059	62.5581	90.1274
	B-20 (69, M)	5	moderate grade II	54.4177	606.329	9.40102	64.503	103.379	479.554
	B-21 (37, F)	2	mild	135.416	483.912	13.0272	37.138	63.3854	83.0923
	B-22 (47, F)	1	mild	166.561	653.233	10.3408	63.18	66.3283	470.802
	B-23 (80, M)	9	moderate grade I	61.1909	405.918	7.78908	52.12	47.6486	283.907
	B-24 (52, M)	6	mild	101.941	547.052	9.31242	58.76	88.422	463.185
	B-25 (23, F)	5	mild	86.8951	489.337	13.546	36.11	75.711	197.18
	B-26 (49, M)	0	moderate grade I	90.1858	525.946	16.0072	32.85	76.7909	211.965
Mean	51.85 (M:F=15:11)	3.62	M:GⅠ:GⅡ=15:7:4	79.03	601.41	11.68	54.194	94.52	443.65
SD				34.6891	175.616	3.54056	16.9528	35.6972	238.689
Patients with COVID-19 with (Group A; n = 26) and without (Group B; n = 26) dysosmia and/or dysgeusia whose data collected included age, sex, pdo, severity of COVID-19 and serum concentration of Trp metabolites [serotonin (5-HT), kynurenine (Kyn), tryptophan (Trp), kynurenic acid (KYNA), quinolinic acid (QUIN)] and the KTR value (serum Kyn/serum Trp ratio) are shown, respectively. The mean values…
