# Supplementary material for: Quinolinic acid as trigger/biomarker of dysosmia/dysgeusia in patients with acute coronavirus disease 2019: A retrospective case-control study
Source: Brain Behav Immun Health. 2026 Jan 12;52:101175. doi: 10.1016/j.bbih.2026.101175 (PMC12861190; doi:10.1016/j.bbih.2026.101175)
Supplement: Multimedia component 2 [file mmc2.xlsx]

## Sheet: Supplementary Table 2
Supplementary Table S2. Clinical parameters in patients with COVID-19 with and without dysosmia/dysgeusia.
Group	Patient ID	mRNA vaccination	Cu (µg/dL)	Zn (µg/dL)	IL-6 (pg/mL)	Ferr (ng/mL)	KL-6 (U/mL)	CRP (mg/dL)	LDH (U/L)	WBC(×1000/µL）	Neu（％）	neu (/µL)	Lym（％）	lym (/µL)	Hb (g/dL)	Plt(/µL)	Na(mEq/L)	K(mEq/L)	Ca(mg/dL)	Comorbidity (malignancy)	Prescription （anti-cancer agents）	Comorbidity (non-malignancy)	Prescription (non-anti-cancer agents)
A	A-1	none	163	74		77.4	168	0.94	190	5	61	3050	28	1400	14.2	19.8	142	3.3	9.9	none		ulcerative colitis	mesalamine
	A-2	none	150	73		37.1	238	0.14	196	2.9	57.8	1676	29.6	858	14.7	21.6	139	3.7	9	none		none
	A-3	none	152	61		331	208	2.55	301	3.1	74	2294	15	465	14.7	14.4	140	4.4	8.3	none		HTN, HLD	losartan, benidipine, atorvastatin
	A-4	unknown				837	172	7.85	214	6.4	69.4	4442	17.9	1146	15.4	19.3	131	3.4	8.4	none		none
	A-5	×１	139	76		889	209	3.94	328	3.8	74	2812	19	722	16.3	14	137	4.7	8.8	none		none
	A-6	none				93.4	131	1.81	260	5.4	80	4320	13	702	12	16	136	4.4	8.8	none		hyperthyroidism	thiamazole
	A-7	none	111	90		299	231	2.03	198	6.8	50.9	3461	39.5	2686	15.5	16.5	141	3.8	9.6	none		none
	A-8	×2	109	73		174	318	0.37	171	5.6	59	3304	30	1680	15.2	28.7	140	4	9.5	none		none
	A-9	none	105	58		93.5	160	0.58	234	3.6	69	2484	22	792	13	12.3	140	3.6	8.3	none		none
	A-10	none	134	71		285	389	0.38	190	3.2	26	832	66	2112	13.4	14	140	4	8.3	none		none
	A-11	×2	136	26		2810	254	28.27	219	6	81	4860	10	600	9.4	12.7	128	2.8	9.1	biliary tract cancer	none	none
	A-12	none	196	45		59.3	126	1.41	196	5.5	70.2	3861	18.2	1001	9.6	22.4	141	4.1	8.7	colon cancer	irinotecan, ramucirumab, fluorouracil	none
	A-13	×3	136	75		186	336	2.31	129	12.2	83.1	10138	10	1220	14.3	33.3	139	4.1	9.3	thyroid cancer	none	bronchial asthma/COPD	oxycodone, montelukast, prednisolone
	A-14	×3	124	59	9.5	453	175	1.81	264	1.8	71	1278	20	360	7.5	7.7	142	3.8	8.1	malignant lymphoma	rituximab, vincristine, doxorubicin, cyclophosphamide	HLD	atorvastatin
	A-15	×2	176	69		53.3	425	5.45	155	5.3	83	4399	8	424	11.4	24	137	4.1	8.8	cervical cancer	none	none	codeine
	A-16	×2	152	77	6.1	185	253	7.35	259	4.1	65.3	2677	14.3	586	15.1	15.3	141	4.1	9	malignant lymphoma	none	DM, HTN, HLD	metformin, pioglitazone, sitagliptin, candesartan, statin, ezetimibe
	A-17	×3	128	76	5.2	49.5	295	1.44	174	8.7	49	4263	36	3132	13.8	14.2	142	4.3	9.1	adult T-cell leukemia	none	chronic GVHD	tacrolimus, prednisolone
	A-18	×１	129	69	7.6	210	260	1.59	274	5.1	46.9	2392	42.2	2152	14.7	19.5	145	3.8	9.4	malignant lymphoma	obinutuzumab	HTN, hyperuricemia	amlodipine, febuxostat
	A-19	×3	116	59		214	143	0.21	192	2	35.5	710	43	860	12.3	15.8	140	4.5	8.5	malignant lymphoma	rituximab, cisplatin, gemcitabine	HTN, IHD	enalapril, bisoprolol
	A-20	none	170	74		41.4	242	0.72	208	1.7	53	901	34	578	12.6	13.1	141	4.3	9	malignant lymphoma	none	none
	A-21	×4	109	69	7.8	34.8	163	0.66	152	4.7	73	3431	15	705	14.7	23.2	142	3.8	9.8	none		none
	A-22	×4	140	44	29.2	3640	190	17.62	397	9.2	75.4	6937	18	1656	10	16.4	138	4	8.5	myelodysplastic syndrome	none	hyperuricemia, nephrotic syndrome	febuxostat, prednisolone
	A-23	×3	160	55	8.4	26	268	3.43	152	4.4	56.2	2473	33	1452	12.1	18.4	138	4	9.3	none		none
	A-24	×3	154	65	2.9	466	129	16.45	312	1.7	67	1139	28	476	11.3	17.4	143	3.8	8.5	malignant lymphoma	obinutuzumab	none
	A-25	×3	135	75	29.7	32.8	122	1.16	128	5.1	72	3672	18	918	11.1	21.4	141	3.4	8.3	none		none
	A-26	×4	129	60	4.2	40.4	148	0.55	142	5.3	60.4	3201	27	1431	14	24	140	4.2	9	none		none
Ave.			139.708	65.5417	11.06	446.842	221.269	4.27	216.731	4.94615	63.9654	3269.5	25.1808	1158.23	13.0115	18.2846	139.385	3.93846	8.89615
Group	Patient ID	mRNA vaccination	Cu (µg/dL)	Zn (µg/dL)	IL-6 (pg/mL)	Ferr (ng/mL)	KL-6 (U/mL)	CRP (mg/dL)	LDH (U/L)	WBC(×1000/µL）	Neu（％）	neu (/µL)	Lym（％）	lym (/µL)	Hb (g/dL)	Plt(/µL)	Na(mEq/L)	K(mEq/L)	Ca(mg/dL)	Comorbidity (malignancy)	Prescription （anti-cancer agents）	Comorbidity (non-malignancy)	Prescription (non-anti-cancer agents)
B	B-1	none	125	74		252	170	0.4	209	2.9	61.9	1795	27.6	800	15.9	16.3	134	3.8	9	none		none
	B-2	×2	87	63		192	180	0.31	212	3.5	65	2275	20	700	13.9	10.3	142	3.9	9.5	liver cancer	none	liver cirrhosis, hepatitis type B
	B-3	×１	146	93		171	149	3.78	182	8.6	75.9	6527	16.3	1402	16.3	17.3	143	3.9	9.4	none		none
	B-4	×１	142	83		116	278	0.11	197	6	63.3	3798	29.6	1776	16.6	21.1	144	3.9	10.4	none		DM, HTN, HLD	azilsartan/amlodipine, empagliflozin, metformin, rosuvastatin
	B-5	none	119	54		120	145	0.11	168	3	62.7	1881	28.9	867	14.5	16	137	3.6	9	none		none
	B-6	×１	139	51		61.1	177	1.83	146	7.7	83	6391	11	847	12.9	14.8	139	3.9	9.6	ovarian cancer	carboplatin, paclitaxel	none	mirogabalin, sertraline
	B-7	×2	94	64		40.7	156	0.72	121	3.3	78	2574	17	561	12.2	7.9	138	3.9	8.4	laryngeal cancer	none	none
	B-8	×2	147	33		3480	869	6.71	781	1.2	57	684	25	300	10.6	9.9	139	4	8	malignant lymphoma	rituximab	DM, HTN	nifedipine, sitagliptin
	B-9	×2	104	65		124	150	0.5	227	2.3	54.6	1256	29.3	674	13.6	9.8	143	4	8.9	malignant lymphoma	none	none
	B-10	×2	129	79		62.8	124	0.7	140	2.7	67	1809	17	459	11.9	17.3	138	3.8	9.2	cervical cancer	cisplatin	none	estradiol
	B-11	×3	138	96		180	187	2.46	188	5.2	48.4	2517	41.2	2142	16.7	23	141	3.9	9.4	none		none
	B-12	×3	102	65		222	138	0.33	210	2.7	67	1809	18	486	7.8	27.5	142	3.9	8.5	osteosarcoma	ifosfamide, doxorubicin	none	mirogabalin, naldemedine, oxycodone
	B-13	unknown	116	77		29.6	308	0.37	215	4.6	70.8	3257	17.5	805	12.2	7.4	140	4	9.3	breast cancer	eribulin	HTN	enalapril
	B-14	×3	109	52		271	418	2.92	218	7.7	82	6314	11	847	10.5	22.6	138	4.2	9	multiple myeloma	bortezomib	insomnia	suvorexant, ramelteon
	B-15	×3	95	72		97.9	103	0.78	105	3.3	60.3	1990	28.7	947	13.3	22	142	3.6	8.8	none		none
	B-16	×2	108	60		265	326	1.09	215	1.9	41	779	25	475	12.7	15.2	139	4.4	8.9	malignant lymphoma	none (12 mo after CAR-T)	DM, HTN, HLD	metformin, pioglitazone, candesartan, statin, ezetimibe, sitagliptin, empagliflozin
	B-17	×5	107	67	6.7	559	1010	0.22	170	6.8	55.6		34.7		15.7	17	135	4.2	8.9	none		HTN	candesartan
	B-18	×5	111	56	9.6	191	309	3.7	187	6.6	65.4	4316	23.5	1551	14.7	18.7	139	3.9	8.8	none		IHD, HLD	diltiazem, nicorandil, rosuvastatin
	B-19	×5	128	31	32	1300	133	27.14	428	2.2	69	1518	22	484	11.2	7.9	142	3.3	8.4	malignant lymphoma	rituximab, vincristine, doxorubicin, cyclophosphamide	HTN, HLD	kallidinogenase, olmesartan, rosuvastatin
	B-20	×3	190	64		656	305	15.93	279	4.6	86	3956	6	276	12	24.1	136	4.1	8.3	malignant lymphoma	obinutuzumab, bendamustine	none
	B-21	×2	116	55		32.1	141	0.45	152	2.8	81	2268	6	168	13.1	17.6	137	3.9	9.6	malignant lymphoma	doxorubicin, bleomycin, vinblastine, dacarbazine	none
	B-22	×3	110	64		29.7	190	1.64	177	4.9	71.7	3513	16.8	823	15.1	24.6	132	3.8	8.5	none		HTN	telmisartan/amlodipine
	B-23	×3	96	60	1.8	331	323	0.09	195	3.6	62.4	2246	26.5	954	11.7	32.4	138	4	9.1	malignant lymphoma	rituximab	DM	linagliptin
	B-24	×3	110	86	1.4	234	537	0.22	198	2.9	56.2	1630	36.9	1070	15.2	13	139	4	9	none		none
	B-25	×2	105	74	0.5	8.9	318	0.1	211	5	66.4	3320	27.8	1390	12.6	23.1	142	3.8	9.2	none		bronchial asthma
	B-26	×3	78	56	14.9	463	166	1.04	168	8.8	87	7656	8	704	15.4	22.5	139	3.9	8.8	none		none
Ave.			117.346	65.1538	9.55714	364.992	281.154	2.83269	219.192	4.41538	66.8692	3043.16	21.9731	860.32	13.3962	17.6654	139.154	3.90769	8.99615
Patients with COVID-19 with or without dysosmia/dysgeusia were shown in groups A and B, respectively. The participants were referred by the government office or the medical staff who did not have basal comorbidity of malignant tumors and regular patients with cancer who were treated at our hospital. CAR-T, chimeric antigen receptor-T cell; COPD, chronic obstructive pulmonary disease; DM, diabetes…
